# Supplementary material for: Polo-Like Kinase 2 Plays an Essential Role in Cytoprotection against MG132-Induced Proteasome Inhibition via Phosphorylation of Serine 19 in HSPB5
Source: Int J Mol Sci. 2022 Sep 24;23(19):11257. doi: 10.3390/ijms231911257 (PMC9569985; doi:10.3390/ijms231911257)
Supplement: Supplementary file 1 [file ijms-23-11257-s001.zip]

Archive with 1 entries (1 files):
- ijms-1359308-supplementary.pdf
